# Supplementary material for: Gestational and Lactation Exposure to Perfluorohexanoic Acid Results in Sex-Specific Changes in the Cerebellum in Mice
Source: Int J Mol Sci. 2025 Aug 19;26(16):8008. doi: 10.3390/ijms26168008 (PMC12387024; doi:10.3390/ijms26168008)
Supplement: Supplementary file 1 [file ijms-26-08008-s001.zip]

Archive with 1 entries (1 files):
- ijms-3763344-supplementary.pdf
